# Supplementary material for: Antibody response of definitive hosts against antigens of two life stages of the neuropathogenic schistosome Trichobilharzia regenti
Source: Parasit Vectors. 2015 Jul 28;8:400. doi: 10.1186/s13071-015-1007-y (PMC4517386; doi:10.1186/s13071-015-1007-y)
Supplement: Additional file 1: — Summary of cercarial antigens recognized on Western blots by IgY from all groups of domestic ducks and mallards at particular time points. Antigens are ordered according to their mean MW, standard errors of the means are shown in parentheses (first column). Particular time points of collection of sera from either control (Ctrls) or infected (Inf) animals together with the number of sera tested are shown in the first row (dpi - days post-infection). Data in cells represent: the number of sera which reacted with a particular antigen/expression of specificity (and/or sensitivity) in per cent. Cumulative data for control and infected animals are shown in the last two columns. Only antigens reacting with at least 10 % of the tested sera samples from at least one particular time point are included. Highlighted in yellow are the four most sensitive antigens Tr50, Tr47, Tr32 and Tr19. [file 13071_2015_1007_MOESM1_ESM.xlsx]

## Sheet: List1
kDa (SEM)	10 dpi Ctrls/Specificity	10 dpi Inf/Sensitivity	15 dpi Ctrls/Specificity	15 dpi Inf/Sensitivity	20 dpi Ctrls/Specificity	20 dpi Inf/Sensitivity	30 dpi Ctrls/Specificity	30 dpi Inf/Sensitivity	40 dpi Ctrls/Specificity	40 dpi Inf/Sensitivity	Cumulative data Ctrls/Specificity	Cumulative data Inf/Sensitivity
	(n=17)	(n=45)	(n=6)	(n=16)	(n=17)	(n=45)	(n=17)	(n=43)	(n=11)	(n=37)	(n=68)	(n=186)
9 (0.08)	0/100	0/0	0/100	0/0	1/94.1	7/15.6	0/100	0/0	0/100	0/0	1/98.5	7/3.8
10 (0.09)	0/100	0/0	0/100	0/0	1/94.1	6/13.3	0/100	0/0	0/100	0/0	1/98.5	6/3.2
13 (0.1)	0/100	0/0	0/100	0/0	2/88.2	8/17.8	2/88.2	8/18.6	2/81.8	8/21.6	6/91.2	24/12.9
14 (0.05)	0/100	0/0	0/100	0/0	0/100	0/0	0/100	8/18.6	0/100	0/0	0/100	8/4.3
17 (0.08)	0/100	0/0	0/100	3/18.8	2/88.2	8/17.8	0/100	0/0	0/100	5/13.5	2/97.1	16/8.6
19 (0.09)	1/94.1	15/33.3	0/100	10/62.5	0/100	39/86.7	0/100	37/86	2/81.8	22/59.5	3/95.6	123/66.1
20 (0.18)	0/100	0/0	0/100	0/0	0/100	9/20	1/94.1	11/25.6	3/72.7	8/21.6	4/94.1	28/15.1
21 (0.11)	0/100	7/15.6	0/100	0/0	1/94.1	18/40	4/76.5	14/32.6	2/81.8	5/13.5	7/89.7	44/23.7
22 (0.12)	0/100	0/0	0/100	0/0	4/76.5	12/26.7	5/70.6	10/23.3	0/100	0/0	9/86.8	22/11.8
23 (0.2)	0/100	0/0	1/83.3	4/25	1/94.1	8/17.8	0/100	0/0	0/100	5/13.5	2/97.1	17/9.1
24 (0.09)	0/100	0/0	0/100	0/0	1/94.1	12/26.7	2/88.2	12/27.9	0/100	6/16.2	3/95.6	30/16.1
26 (0.12)	0/100	0/0	0/100	0/0	0/100	7/15.6	3/82.4	7/16.3	0/100	0/0	3/95.6	14/7.5
32 (0.16)	2/88.2	20/44.4	2/66.7	9/56.3	5/70.6	35/77.8	8/52.9	34/79.1	2/81.8	23/62.2	19/72.1	121/65.1
36 (0.09)	0/100	0/0	0/100	4/25	0/100	6/13.3	0/100	0/0	0/100	0/0	0/100	10/5.4
38 (0.12)	0/100	0/0	0/100	0/0	0/100	8/17.8	0/100	9/20.9	1/90.9	7/18.9	1/98.5	24/12.9
39 (0.15)	0/100	0/0	0/100	0/0	0/100	6/13.3	0/100	0/0	0/100	0/0	0/100	6/3.2
42 (0.1)	0/100	0/0	0/100	0/0	0/100	7/15.6	0/100	0/0	0/100	0/0	0/100	7/3.8
43 (0.19)	0/100	0/0	0/100	0/0	0/100	9/20	0/100	6/14	0/100	0/0	0/100	15/8.1
46 (0.27)	0/100	0/0	0/100	0/0	1/94.1	6/13.3	0/100	0/0	0/100	0/0	1/98.5	6/3.2
47 (0.22)	0/100	12/26.7	0/100	7/43.8	0/100	39/86.7	0/100	39/90.7	0/100	32/86.5	0/100	129/69.4
50 (0.17)	0/100	12/26.7	0/100	10/62.5	0/100	45/100	0/100	43/100	0/100	34/91.9	0/100	144/77.4
53 (0.29)	0/100	0/0	0/100	0/0	0/100	0/0	0/100	0/0	0/100	5/13.5	0/100	5/2.7
55 (0.18)	0/100	0/0	0/100	0/0	0/100	8/17.8	0/100	11/25.6	0/100	0/0	0/100	19/10.2
62 (0.2)	0/100	0/0	0/100	0/0	0/100	0/0	0/100	7/16.3	0/100	0/0	0/100	7/3.8
67 (0.27)	0/100	0/0	0/100	0/0	0/100	7/15.6	0/100	6/14	0/100	0/0	0/100	13/7
68 (0.45)	0/100	0/0	0/100	0/0	0/100	0/0	0/100	6/14	0/100	0/0	0/100	6/3.2
72 (0.25)	0/100	0/0	0/100	0/0	1/94.1	6/13.3	0/100	0/0	0/100	6/16.2	1/98.5	12/6.5
111 (0.69)	0/100	0/0	0/100	0/0	0/100	0/0	0/100	8/18.6	0/100	0/0	0/100	8/4.3
125 (0.73)	0/100	0/0	0/100	0/0	0/100	6/13.3	0/100	0/0	0/100	0/0	0/100	6/3.2
